# Supplementary material for: Are Matrix Metalloproteinase-9 and Tissue Inhibitor of Metalloproteinase-1 Useful as Markers in Diagnostic Management of Children with Newly Diagnosed Ulcerative Colitis?
Source: J Clin Med. 2022 May 9;11(9):2655. doi: 10.3390/jcm11092655 (PMC9103541; doi:10.3390/jcm11092655)
Supplement: Supplementary file 1 [file jcm-11-02655-s001.zip]

Archive with 1 entries (1 files):
- jcm-1624044-supplementary.pdf
